# Supplementary material for: The conserved protein adaptors CALM/AP180 and FCHo1/2 cooperatively recruit Eps15 to promote the initiation of clathrin-mediated endocytosis in yeast
Source: PLoS Biol. 2024 Sep 24;22(9):e3002833. doi: 10.1371/journal.pbio.3002833 (PMC11451990; doi:10.1371/journal.pbio.3002833)
Supplement: S1 Data — (XLSX) [file pbio.3002833.s006.xlsx]

## Sheet: Fig.2B
Myo5 mother	Myo5 daughter
9.66667	10.375
10.3333	10.625
7.33333	10.5
8.5	10.25
8.83333	10
8.5	11.75
10.3333	7.25
8.33333	9.25
9.66667	9
9.5	9.625
9.16667	8.75
8.33333	11.6667
10.25	9.66667
9.33333	9
8	12
9.16667	12.3333
8.66667	9.5
9	10.8333
11.6667	8.83333
7	8.66667
9.33333	8.33333
8.5	9.83333
8.16667	10.1667
8.83333	10
8.16667	13.5
8	11.8333
7.83333	11.1667
12	12
12	13.6667
8.16667	6.66667
8.33333	7.5
7.5	9
8	9.16667
8	10.1667
7.125	8.66667
8.5	10.3333
5	10.5
8.66667	12.5
7.33333	10.8333
9.75	13.3333
7.25	13.6667
9.66667	11.6667
12.8333	12.3333
9.66667	10.5
8	9.5
8.33333	9
7.66667	8
10.5	8.5
9	9
15.5	10.625
9	8.66667
8.66667	8
8.33333	12.8333
7	8.66667
8.25	8.5
7.5	10.6667
9	8.33333
7.25	9.16667
9	9.16667
12	8
9.75	8.33333
9.75	8.5
10.5	7.75
	10.375
	11.375
	9.25
	8.875
	10.25
	9.75
	8.125
	10
	8.25
	12.5
	12.125
	7.125
	9.375
	8.5
	8.75
	7.375
	6.875
	8.75
	8.75
	8.125
	8.125
	7.5
	8.75
	8.875
	7.125
	8.16667
	6.83333
	8.83333
	6.83333
	6.5
	7.83333
	6.91667
	5.5
	7.16667
	6.91667
	7.66667
	7
	7.33333
	7.75
	8.58333
	9.5
	8
	7.91667
	8.66667
	6.75
	8.08333
	7.41667
	10.8333
	9.16667
	8.66667
	8.83333
	9
	8
	7.16667
	7.33333
	9.16667
	7.33333
	7.5
	9.125
	10.625
	8.875
	9.625
	8
	10.125
	8.75
	8.375
	9.16667
	9.125
	8.625
	8.875
	9.75
	8.25
	8.25
	7.125
	7.625
	6.875
	8.91667
	10.1667
	10.5
	10.0833
	9.33333
	11.5
	8.66667
	10.9167
	8.16667
	10.5833
	12.5
	9.58333
	9.375
	8.375
	9.75
	8.125
	9.5
	8.5
	9.5
	8.375
	7.75
	8.875
	9.125
	9.25
	7.875
	9.66667
	8
	7.625
	9.25
	9.125
	8.75
	8.375
	6.25
	13.875
	8.625
	7.25
	7.5
	8.25
	8.75
	6.75
	6.375
	9.16667
	8.91667
	10.0833
	8.58333
	9.16667
	15
	10.5833
	8.91667
	9.33333
	9.58333
	9.875
	7.375
	9.375
	6.75
	9.125
	7
	7.41667
	7.16667
	7.58333
	7.16667
	7.83333
	8.25
	9.25
	7.375
	7.875
	8.16667
	8.5
	8.33333
	8.16667
	6
	9.16667
	8.5
	7.33333
	8.33333
	8.5
	8.83333

## Sheet: Fig. 2C
Myo5 daughter	Myo5 mother
5.88794	0.524476
3.17618	0.615385
3.99295	0.357782
3.37711	0.478278
3.9072	0.283152
3.8808	0.673077
3.1746	1.37188
4.01338	0.281426
4.10256	0.357782
3.99295	0.437063
3.07692	0.391965
3.58589	0.530504
2.91498	0.509424
3.30579	0.819299
3.53276	0.0859476
2.88462	0.259291
3.16319	0.193517

## Sheet: Fig. 2E
Sla2 daughter	Sla2 mother	Pan1 daughter	Pan1 mother	Sla1 daughter	Sla1 mother
31	54.3333	17.2	77.6	20	24.3333
25	157.667	30.4	46.8	18.8333	24.3333
30.6667	44.3333	25.2	64.8	27.6667	29.6667
22	39.6667	26	70	22	24
26.3333	31.3333	26	42	24.8333	23.3333
21	64	21.6	48.8	19.5	19.6667
17.6667	177.75	22	30.8	26	27.3333
25	178.75	26.8	57.6	21.8333	24.6667
34	179	27.2	52.8	23.5	24
17.5	133	23.6	22	23.3333	29
19.5	121	26.4	32	18.6667	30.3333
19.75	82.5	30.8	24.4	16.6667	27
18.25	80.75	29.2	52	26.3333	31.3333
17.5	81	20.8	39.6	22.5	35.6667
23.25	132	22.8	26	29	24.3333
29.75	43.3333	24	22.8	17	33.3333
27.25	172	22.8	51.2	26	21
27	43	16.4	94.8	22.5	30
24.75	47.3333	20.4	26	26	43
29.5	168	24.8	143.8	18	37.6667
31.25	107	19.2	33.6	19	24.3333
31	172	18.4	86.8	20.5	30.3333
25	131	18.4	38.8	32	34
21.5	56	19.2	80.2	24.3333	27.3333
25.5	178.5	16.8	36.8	29	29
23.25	62.5	31.8	28.4	31	23.5
23.5	180	27.4	25.2	34.6667	26
32	178.5	24	82.4	28.6667	29
23.25	178.5	23.8	31.6	25.6667	21.3333
33.6667	176.5	29.4	134	21	46.5
41.3333	57	20.6	127.2	21.6667	23.5
28	179	22.8	62	25.3333	28.5
28	51.5	23.2	19.6	23.3333	37
20	115.5	23	60.6	32	34.6667
14	34	21.6	43.2	26.3333	28
24.3333	37	21.4	40.8	24.5	42.3333
31	105	23.1	31.8	22.5	20
21.6667	72.5	28.5	129.6	25.3333	30
41.3333	46	17.4	26.4	20.8333	29
31	89	17.1	82.8	20.6667	29.25
17.6667	92.5	22.2	91.2	22	40.5
27.6667	25.5	25.6	36.4	20	22
26.75	174	30	75.6	18.3333	21.75
43.5	177	22.8	52.8	23.5	21.3333
25.5	157	30.8	78	25	27
25.75	173	23.2	22.8	21.25	34.3333
28	176	25.2	132	34.25	23.3333
24	81.5	18.4	40.2	26.5	24.6667
32	180.25	21.2	136	15.25	30
26	178.5	34.2	99.6	27	22
31.25	83	26.7	26.8	26	23.3333
25.75	99	27.6	27.2	19.75	29.5
27.25	180	21.3	134	23.25	23
26	114	21.9	31.5	19.75	27
29.75		24.3	31.5	27	27
27.75		24.3	34.2	23	23.5
25.75		22.2	31.8	20.6667	22.25
24		26.1	75.3	23.6878	27.75
23.25		27.9	52.2	15.6667	33
22.75		20.4	27.3	18.3333	29.75
23.25		19.8	30	23.3333	30
26.5		19.8	32.4	21.5	45.5
24.75		23.1	135.6	22.1667	16.75
26.25		25.2	43.2	23.6667	20.75
24.5		18.9	79.2	22	28.5
37.3333		19.5	142.8	18	33.3333
27.3333		25.8	140.4	14.6667	23
22.3333		23.1	33.6	18	29.3333
22.6667		24	33.6	26.8333	32.6667
23.3333		30	79.2	22.3333	32
23		22.2	94.2	22.1667	27.1667
24		20.4	97.8	17.6667	29
21		29.1	135.6	19.3333	36.5
22.6667		19.8	111.6	15.3333	26.75
18		20.4	24	19	31.75
18		22.5	28.2	27	34.25
27.3333		17.7	111	25.6667	25.25
27.3333		25.2	138.6	29.3333	18
19.6667		26	48.6	24.6667	32.25
21.3333		24.4	61.6	24	28.25
31.5		24	27.6	22.3333	21.25
33.75		24.8	59.6	21.3333	23.75
30.5		30	59.4	21.3333	24.3333
24.25		35.2	84	23.6667	41
22.5		24.4	43.2	19.6667	29
20.25		26.4	87.6	26.5	29.6667
24.5		28.4	43.2	35.8333	21.6667
21.5		23.6	27.6	19.6667	28.3333
18.75		26	35.6	22.1667	36
18.25		22	31.2	25.3333	25
33.75		23.6	24.8	27	28.6667
32.25		20.4	83.2	22.25	29
28.5		24.4	141.2	33.5	30.6667
22.5		20.4	49.6	20.25	24.3333
22.5		22.8	44	26	30
24.75		20.8	32.4	23	33
26.5		32.4	136	22	24
29		31.6	93.2	27.3333	21.6667
46.3333		26.8	23.2	25.3333	30.3333
27.6667		29.6	100.8	24.6667	29.3333
30.3333		32	43.2	20.3333	24.6667
30.6667		15.9	66.6	21.25	26.3333
38		30	135	18.5	20.3333
26.3333		23.4	32.4	19	29.3333
29		26.4	25.2	24	27
29.3333		31.8	28.8	22.75	21
28		21.6	21.6	23.25	17.3333
36.6667		30.3	89.2	21	17.3333
34.6667		31.5	32.4	26.75	21
25.6667		25.5	45.2	23	20.6667
24		28.5	26.4	23.25	28
25		32.7	31.2	31.6667	34.3333
23.5		24.3	23.2	26.3333	19.3333
25		25.2	114	25	26.3333
25		25.2	68.4	25.3333	23.3333
26.5		26.1	26.8	19	40.3333
26.25		31.5	34	25	42.3333
23		25.4	33.6	26.3333	39
26		25.6	135.6	25
27.75		27.6	138.8	26.3333
36.75		27.2	60.4	22.3333
34.25		21.4	34.4	24
34.5		28.4	32.8	23.6667
20		30.4	23.6	23.3333
22.5		20	90.4	33
22.75		24.8	92	23.6667
24.25		23.6	97.2	25.6667
21.75		27.2	81.6	20
18.25		30.4	140.4	30.3333
22.25		19.2	72	28
19.25		34.4	33.6	28
23		20.4	136	32.3333
19.5		23.6	35.2	24.3333
29		22	30.4	23.6667
16		25.2	29.2	20.3333
		31.6	56.8	25
		28	63.2	19
		38.4		19
		26.8		26
		22.4		17.3333
		36.8		17.6667
		22.2		22.3333
		28.2		29
		23.4		22.6667
		20.7		24.3333
		17.7		19.3333
		20.7		29.6667
		25.8		28.6667
		27		32.3333
		22.5		33.3333
		24.6		29.6667
		27.6		34.6667
		29.7		25
		21.6		29
		23.7		34.3333
		29.2		28.6667
		18.8		26.6667
		27.6		29
		30.8		31.6667
		27.2		29.3333
		29.6		24.6667
		20.8		21.3333
		27.2		28.3333
		24.4		35.3333
		26.4		25.6667
		26		29
		26.4		21.3333
		30.4		24
		25.2		27
		26.8		23
		29.6		23.3333
		26.8		23.3333
		22.8		23.3333
		21.2		25
		18.9		19.6667
		24.3		32.3333
		18		28
		15.9		26
		25.2		22.25
		18.6		22.75
		18.6		20.5
		21.6		23.75
		20.1		32.25
		20.1		22.75
		20.1		15.75
		26.8		24.5
		26		17.5
		26.8		20
		26		23.75
		28.8		21
		28.4		22
		30.8		26.25
		23.2		24.75
		20.4		24
		27.6		28.75
		26.4		33
		26.8		38.25
		26.8		36
		28		38.25
		17.2		39.25
		21.2		33.25
		24.4		30.25
		21.6		32
		21.2		28.75
		18.4		21.5
		26		23.75
		23.6		22.5
		23.6		30.6667
		21.2		28.6667
		30		27.6667
		26.4		19.6667
		31.2		20.6667
		23.2		24.6667
		26.8		27.6667
		26		22.6667
		24.8		30
		23.6		24.25
		25.2		24
		35.4		27.5
		30.6		25.5
		36.3		20.25
		23.7		24
		38.7		26.25
		33.3		22.25
		21		26
		30.3		21.5
		30.9		28.75
		30		22.75
		25.5		15.75
		21.6		19.75
		26.4		16.25
		30.4		17.75
		25.6		18.75
		27.2
		23.4
		25.4
		20.2
		21
		28.8
		21
		28.8
		25.2
		29.2
		22.8
		26.1
		27
		22
		31.2
		20.4
		22.4
		20.8
		30.4
		27.6
		20.1
		19.8
		24
		26.1
		21.3
		21.3
		21.6
		28.5
		17.4
		22.5
		18.6
		20.4
		22.2
		24.4
		30
		26.4
		19.2
		18.8
		18.4
		24
		25.6
		27.6
		25.2
		19.2
		24.4
		26
		21.2
		24.6
		23.7
		20.7
		22.5
		20.4
		26.4
		23.1
		22.5
		27

## Sheet: Fig. 2F
Sla2 daughter	Sla2 mother	Pan1 daughter	Pan1 mother	Sla1 daughter	Sla1 mother	Myo5 daughter	Myo5 mother
21.62	48.97	17.31	60.91	19.38	21.99	18.06	17.89
