# Supplementary material for: The conserved protein adaptors CALM/AP180 and FCHo1/2 cooperatively recruit Eps15 to promote the initiation of clathrin-mediated endocytosis in yeast
Source: PLoS Biol. 2024 Sep 24;22(9):e3002833. doi: 10.1371/journal.pbio.3002833 (PMC11451990; doi:10.1371/journal.pbio.3002833)
Supplement: S2 Data — (XLSX) [file pbio.3002833.s007.xlsx]

## Sheet: Fig. 3D_Lifetime
Ede1 daughter	Ede1 mother
32.5	72
25.5	141
20	117
52.5	127
27.5	89
29	85
24.5	71
21.5	61
27	45
33.5	59
32.5	92
31.5	42
22	64
37.5	60
45	41
41.5	117
32.5	60
37.5	106
28.5	35
23	62
23	116
19	92
17	108
29.3333	41
31.6667	83
35	34
28.6667	83
26.6667	29
22.3333	44
23	26
21	48
28.6667	51
32	59
29.3333	107
28.3333	75
28.3333	98
19.3333	102
23.3333	68
15.6667	43
41	120
34	66
26.5	44
30	72
30	69
27.5	76
17.5	65
34	83
20	86
33	178
25	56
18.5	115
31	95
18	47
24.6667	63
26	88
41.3333	159
24.6667	110
28	60
39.5	73
42.5	41
27	67
39.5	42
33.5	131
33	54
33	63
28	107
26	59
33	53
41	56
32	88
41	40
28	61
27.5	139
26	77.5
38.5	117.5
33	147
33.5	24.5
32	55.5
35	65
24.5	46
22.5	31.5
35	75.5
34	34.5
26.5	54
19	30
30.5	35
31.5	28
32	34
30	40
20.5	75
30	34
27	48
25	51
28	47
31	62
25	30.5
21.5	42.5
27	95.5
33	29
35.5	29.5
32	58
36	68.5
37	50.5
42	42.5
24	35
39	58
18.5	75
27.5	70
40	37
37	98
38.5	49
37.5	91
33.5	147
32.5	65
46	80
44.5	99
33	98
24	58
32	165
38	139
39	170
	31

## Sheet: Fig. 3D_frequency
Ede1 daughter	Ede1 mother
2.96401	0.601633
3.0562	0.566305
2.442	0.512821
2.9304	0.487036
1.77366	0.418629
2.19017	0.658351
2.97619	0.346075
2.07671	0.667735
2.95114	0.447227
2.22545	0.59979
3.7112	0.474036
3.2967	0.726118
