# Supplementary material for: The conserved protein adaptors CALM/AP180 and FCHo1/2 cooperatively recruit Eps15 to promote the initiation of clathrin-mediated endocytosis in yeast
Source: PLoS Biol. 2024 Sep 24;22(9):e3002833. doi: 10.1371/journal.pbio.3002833 (PMC11451990; doi:10.1371/journal.pbio.3002833)
Supplement: S3 Data — (XLSX) [file pbio.3002833.s008.xlsx]

## Sheet: Yap1802_daughter
35
37.5
36
33
29
44
40
34
48
41
39.5
40.5
46.5
43
37.5
38.5
29.6667
37
30
33.6667
35
34.3333
32.3333
24.6667
32.3333
26
39
44.5
41.5
49
38.5
43
50.5
38
40
41.5
50
39.5
23.5
40
28
32
39.5
27.5
34
24
26.5
27.5
24.5
30
36
25.5
35
33
35.5
34.5
31
36.5
34.5
35.5
41
36
26
31
29
32.3333
34
36.3333
28.6667
53.6667
30.3333
45
37
50.5
40
39
34.5
40
32.5
29.5
36
31.5
27
29.5
32
30.6667
26.6667
49.6667
41
44
49
38
40
40
28
37
28.5
41
47.5
43
40.5
42.5
38
37.5
33
39.5
27.5
42
40.5
36.5

## Sheet: Syp1_daugher
32.25
37.5
23.75
36
32.75
43.75
27.5
29.5
23.25
33
29.5
33.5
40
29.5
30.75
28.25
18
25.75
40.3333
29.3333
28
32.3333
39.6667
38.6667
29.3333
39
25.6667
26.6667
29.3333
30
29
34
38.3333
31.3333
26.3333
29.3333
33.6667
29.3333
28.6667
35
30.3333
31.6667
36
20
22
33
29.6667
20.3333
28.3333
20.3333
34.6667
20
32.6667
54
40.6667
35
36
26.6667
34
32
45.3333
38
22.6667
27.3333
37.3333
32
33
24.3333
31
31.6667
32
29.6667
31.6667
31.3333
22.3333
26.6667
28.6667
31.3333
25.6667
27
27
25.6667
30
32
33
29
29.3333
27.3333
26.6667
29
41.6667
29
24.3333
29.3333
28.6667
30.3333
33.6667
25.3333
25
29.6667
26.5
22
19
35.75
29.5
28.25
20.75
33
30.25

## Sheet: Syp1_mother
61.5
50
135
171.5
173.5
85.5
70.5
59
174.333
97.6667
38
174.833
145.667
113
47.3333
30
175
28
22
22
46.3333
168.667
131.667
36.3333
89
121.5
175
81
141.5
43.5
66
137.5
147
176
60
173.5
156.5
75.5
55
78.5
84.5
74.5
84.5
31.5
66
74.6667
150
29.6667
83.6667
173.833
14.6667
29.3333
77.3333
20.6667
94.3333
51
107
76.3333
53.3333

## Sheet: Ede1_daughter
36.5
40
38.5
44.5
33
33
25
33.0038
32.5
34
38
40
30.5
29
21.5
28
23.5
22.5
29.5
30
30.5
57
26
25
23.5
50
23
30.5
33.5
25
35
33
44
28
28
39
35
24
24.5
32.5
24.5
34.5
29.5
33
31
31.6667
32.6667
30.6667
30
21.6667
16.3333
27.3333
20.6667
23
25.3333
31
23.3333
32
31
32
32.5
29.5
22.5
31.5
36.5
22.5
31
37
28
33
30.5
30.5
36
35
31.5
33.5
32.5
24.6667
30.3333
27.3333
34.6667
36
37
40.3333
34.3333
31
26.3333
39
39.5
38.5
41
29.5
52
33.5
40
32.5
16
29
42
26.5

## Sheet: Ede1_mother
173.026
106
134
75
59
26
18
48
99
51
105
85
116
125
141
91
69
58
174
148
145
114
77
93
24
53
35
60
122
182.003
175
164
84
86
171
44
69
55
70
