# Supplementary material for: The conserved protein adaptors CALM/AP180 and FCHo1/2 cooperatively recruit Eps15 to promote the initiation of clathrin-mediated endocytosis in yeast
Source: PLoS Biol. 2024 Sep 24;22(9):e3002833. doi: 10.1371/journal.pbio.3002833 (PMC11451990; doi:10.1371/journal.pbio.3002833)
Supplement: S4 Data — (XLSX) [file pbio.3002833.s009.xlsx]

## Sheet: Fig.5B
Syp1 in W.T. cell	Syp1 in ede1∆ cell	syp1 1-565 a.a.
1.70591	1.4595	1.36732
1.79672	1.24051	1.1577
1.85222	1.30737	1.16812
1.5107	1.24373	1.23224
1.77434	1.38095	1.20795
1.86258	1.35523	1.18289
2.0034	1.37853	1.16211
1.60608	1.49541	1.07232
1.68603	1.44509	1.15056
1.98646	1.17343	1.1076
1.42288	1.15989	1.05096
1.83217	1.49541	1.16188
1.66426	1.34459
1.42628
1.51531
1.50493
1.60759

## Sheet: Fig.5c
Yap180s in W.T. cell	Yap180s in ede1∆ cell	yap1802 1-339.a.a.
1.88112	1.61682	1.46321
1.46063	1.56683	1.50333
1.66539	1.96932	1.36044
1.85209	1.84691	1.53996
1.70063	1.77499	1.50839
1.64938	1.5442	1.43825
2.5491	1.49202	1.48421
1.93859	1.33844	1.60748
1.65996	1.34783	1.53048
1.28752	1.33603	1.89061
1.56468		1.54331
1.64336		1.41481
1.87091		1.38918
1.56665		1.60013
1.34859		1.35998
		1.69544
		1.55017
