# Supplementary material for: The conserved protein adaptors CALM/AP180 and FCHo1/2 cooperatively recruit Eps15 to promote the initiation of clathrin-mediated endocytosis in yeast
Source: PLoS Biol. 2024 Sep 24;22(9):e3002833. doi: 10.1371/journal.pbio.3002833 (PMC11451990; doi:10.1371/journal.pbio.3002833)
Supplement: S5 Data — (XLSX) [file pbio.3002833.s010.xlsx]

## Sheet: Fig. 8E
YSY5502 mock	YSY5458 +Rap	YSY5455 +Rap	YSY5502 +Rap
0.006	0.718	0.787	0.684
0.365	0.595	0.651	0.66
0.317	0.762	0.669	0.707
0.128	0.734	0.661	0.748
0.212	0.719	0.682	0.757
0.416	0.7	0.636	0.549
0.164	0.755	0.722	0.647
0.316
0.276

## Sheet: Fig. 8F
YSY5502 mock	YSY5458 +Rap	YSY5455 +Rap	YSY5502 +Rap
0.082	0.257	0.327	0.581
0.298	0.31	0.154	0.711
0.189	0.273	0.535	0.686
0.008	0.165	0.303	0.534
0.162	0.351	0.438	0.665
0.258	0.304	0.438	0.635
0.316	0.414	0.25	0.568
0.164
0.252
